# Supplementary material for: TRAX-CHEMxt: Towards the Homogeneous Chemical Stage of Radiation Damage
Source: Int J Mol Sci. 2023 May 28;24(11):9398. doi: 10.3390/ijms24119398 (PMC10253526; doi:10.3390/ijms24119398)
Supplement: Supplementary file 1 [file ijms-24-09398-s001.zip]

Archive with 1 entries (1 files):
- ijms-2343965-supplementary.pdf
